# Supplementary material for: Construction and Evaluation of Chitosan-Based Nanoparticles for Oral Administration of Exenatide in Type 2 Diabetic Rats
Source: Polymers (Basel). 2022 May 27;14(11):2181. doi: 10.3390/polym14112181 (PMC9183037; doi:10.3390/polym14112181)
Supplement: Supplementary file 1 [file polymers-14-02181-s001.zip]

Archive with 1 entries (1 files):
- polymers-1706989-supplementary.pdf
